# Supplementary material for: Nutrient Intake and Status in Adults Consuming Plant-Based Diets Compared to Meat-Eaters: A Systematic Review
Source: Nutrients. 2021 Dec 23;14(1):29. doi: 10.3390/nu14010029 (PMC8746448; doi:10.3390/nu14010029)
Supplement: Supplementary file 1 [file nutrients-14-00029-s001.zip]

Archive with 3 entries (3 files):
- Supplementary figure S1_intake from foods vs foods & supplements.pdf
- Supplementary table S1_Study details.pdf
- Supplementary table S2_Status descriptives.pdf
